# Supplementary material for: Building de novo cryo-electron microscopy structures collaboratively with citizen scientists
Source: PLoS Biol. 2019 Nov 12;17(11):e3000472. doi: 10.1371/journal.pbio.3000472 (PMC6850521; doi:10.1371/journal.pbio.3000472)
Supplement: S1 Data — (XLSX) [file pbio.3000472.s001.xlsx]

## Sheet: AFP7
Refinement	CCmask	CCbox	CCpeaks	CCvolume	Molprobity score	Clashscore	R. Favored (%)	R. allowed (%)	R. outliers (%)	CaBLAM outliers	B Length	Angles	R. Allowed
Foldit	0.86	0.72	0.75	0.84	0.84	1.2	98.13	1.87	0	0.47	0.004	0.667	1.87
Microscopist	0.87	0.75	0.79	0.85	1.83	4.81	88.79	11.21	0	8.02	0.006	1.082	11.21
Phenix	0.8	0.69	0.72	0.74	2.05	6.18	81.82	17.05	1.14	0	0.008	1.392	17.05
Rosetta	0.66	0.44	0.47	0.61	1.6	2.1	87.02	12.98	0	6.5	0.005	0.863	12.98
ARP/wARP	0.88	0.75	0.79	0.85	2.06	8.38	87.91	10.23	1.86	8.53	0.08	1.493	10.23
Buccaneer	0.85	0.73	0.76	0.82	1.88	5.98	90	10	0	5.71	0.007	1.083	10
