# Supplementary material for: Building de novo cryo-electron microscopy structures collaboratively with citizen scientists
Source: PLoS Biol. 2019 Nov 12;17(11):e3000472. doi: 10.1371/journal.pbio.3000472 (PMC6850521; doi:10.1371/journal.pbio.3000472)
Supplement: S2 Data — (XLSX) [file pbio.3000472.s002.xlsx]

## Sheet: AFP1
Refinement	CCmask	CCbox	CCpeaks	CCvolume	Molprobity score	Clashscore	R. Favored (%)	R. allowed (%)	R. outliers (%)	CaBLAM outliers	B Length	Angles	R. Allowed
Foldit	0.9	0.64	0.67	0.89	0.5	0	98.64	1.36	0	0.69	0.008	0.684	1.36
Microscopist	0.93	0.68	0.72	0.91	1.52	3.52	94.52	4.11	1.37	2.78	0.008	0.872	4.11
Phenix	0.85	0.63	0.67	0.81	1.83	6.17	91.75	8.25	0	0	0.006	0.754	8.25
Rosetta	0.79	0.51	0.54	0.77	1.47	1.32	87.32	11.27	1.41	7.35	0.007	1.007	11.27
ARP/wARP	0.92	0.68	0.72	0.9	1.8	7.66	94.37	4.93	0.7	2.14	0.007	0.955	4.93
Buccaneer	0.9	0.61	0.66	0.87	1.6	2.73	90.51	9.49	0	5.88	0.006	0.918	9.49
