# Supplementary material for: Building de novo cryo-electron microscopy structures collaboratively with citizen scientists
Source: PLoS Biol. 2019 Nov 12;17(11):e3000472. doi: 10.1371/journal.pbio.3000472 (PMC6850521; doi:10.1371/journal.pbio.3000472)
Supplement: S3 Data — (XLSX) [file pbio.3000472.s003.xlsx]

## Sheet: AFP5
Refinement	CCmask	CCbox	CCpeaks	CCvolume	Molprobity score	Clashscore	R. Favored (%)	R. allowed (%)	R. outliers (%)	CaBLAM outliers	B Length	Angles	R. Allowed
Foldit	0.86	0.72	0.75	0.83	1.13	1.25	95.92	4.08	0	0.69	0.007	0.738	4.08
Microscopist	0.9	0.77	0.81	0.87	1.45	1.67	90.48	9.52	0	4.83	0.008	0.896	9.52
Phenix	0.83	0.69	0.73	0.78	1.95	4.14	78.45	21.55	0	6.73	0.008	1.225	21.55
Rosetta	0.69	0.56	0.58	0.65	1.59	1.66	84.14	15.17	0.69	9.22	0.006	1.004	15.17
ARP/wARP	0.89	0.76	0.8	0.87	1.69	4.68	93.06	6.25	0.69	1.43	0.007	0.841	6.25
Buccaneer	0.84	0.7	0.74	0.8	1.72	4.82	92.41	7.59	0	3.05	0.009	1.167	7.59
