# Supplementary material for: Building de novo cryo-electron microscopy structures collaboratively with citizen scientists
Source: PLoS Biol. 2019 Nov 12;17(11):e3000472. doi: 10.1371/journal.pbio.3000472 (PMC6850521; doi:10.1371/journal.pbio.3000472)
Supplement: S4 Data — (XLSX) [file pbio.3000472.s004.xlsx]

## Sheet: AFP9
Refinement	CCmask	CCbox	CCpeaks	CCvolume	Molprobity score	Clashscore	R. Favored (%)	R. allowed (%)	R. outliers (%)	CaBLAM outliers	B Length	Angles	R. Allowed
Foldit	0.85	0.75	0.78	0.83	1.06	2.75	98.21	1.79	0	1.82	0.009	0.829	1.79
Microscopist	0.87	0.79	0.82	0.85	1.58	2.76	91.07	7.14	1.79	6.36	0.007	1.082	7.14
Phenix	0.83	0.73	0.76	0.8	1.68	2.78	87.18	12.82	0	5	0.006	1.042	12.82
Rosetta	0.81	0.72	0.74	0.79	1.69	3.85	91.07	8.93	0	4.55	0.007	1.476	8.93
ARP/wARP	0.86	0.78	0.81	0.84	2.19	10.27	86.11	13.89	0	11.32	0.007	0.952	13.89
Buccaneer	0.81	0.69	0.72	0.78	2	5.21	80.85	17.02	2.13	6.67	0.009	1.251	17.02
